# Supplementary material for: ﻿Identification key to and checklist of the Swedish Phlaeothripidae (Thysanoptera)
Source: Zookeys. 2022 Apr 18;1096:161–87. doi: 10.3897/zookeys.1096.83011 (PMC9038853; doi:10.3897/zookeys.1096.83011)
Supplement: XML Treatment for Phlaeothripidae [file zookeys.1096.83011-treatment1.xml]

<!DOCTYPE tp:taxon-treatment
  PUBLIC "-//TaxonX//DTD Taxonomic Treatment Publishing DTD v0 20100105//EN" "tax-treatment-NSO.dtd">
<tp:taxon-treatment xmlns:tp="http://www.plazi.org/taxpub"><tp:treatment-meta><kwd-group><label>Taxon classification</label><kwd>
              <named-content content-type="kingdom">Animalia</named-content>
            </kwd><kwd>
              <named-content content-type="order">Thysanoptera</named-content>
            </kwd><kwd>
              <named-content content-type="family">Phlaeothripidae</named-content>
            </kwd></kwd-group><mixed-citation publication-type="journal"><person-group><name><surname>Wahlberg</surname><given-names>Emma</given-names></name><name><surname>Gertsson</surname><given-names>Carl-Axel</given-names></name></person-group><article-title>﻿Identification key to and checklist of the Swedish <tp:taxon-name><tp:taxon-name-part taxon-name-part-type="family">Phlaeothripidae</tp:taxon-name-part></tp:taxon-name> (<tp:taxon-name><tp:taxon-name-part taxon-name-part-type="order">Thysanoptera</tp:taxon-name-part></tp:taxon-name>)</article-title><source>Zookeys</source><day>18</day><month>04</month><year>2022</year><volume>1096</volume><fpage>161</fpage><lpage>187</lpage><pub-id pub-id-type="doi">10.3897/zookeys.1096.83011</pub-id></mixed-citation></tp:treatment-meta><tp:nomenclature><label>﻿</label><tp:taxon-name>
            <object-id xmlns:xlink="http://www.w3.org/1999/xlink" content-type="arpha" xlink:type="simple">855FFAD8-E8C6-5F59-86D9-E47BFFB1FBBF</object-id>
            <tp:taxon-name-part taxon-name-part-type="family">Phlaeothripidae</tp:taxon-name-part>
          </tp:taxon-name><tp:taxon-authority>Uzel, 1895</tp:taxon-authority></tp:nomenclature><tp:treatment-sec sec-type="diagnosis" id="SECID0E3OAC"><title>Diagnosis.</title><p>The last abdominal segment, segment X, tubular in both males and females (Figs <xref ref-type="fig" rid="F3">3</xref>, <xref ref-type="fig" rid="F5">5C</xref>, <xref ref-type="fig" rid="F7">7A, B</xref>), without longitudinal division and without saw-like ovipositor. In macropterous forms fore wings without longitudinal veins and surface without microtrichia (Fig. <xref ref-type="fig" rid="F3">3</xref>). Wing fringes not on sockets but embedded into the wing membrane. Wing retaining setae present in all (European) macropterous species.</p></tp:treatment-sec><tp:treatment-sec sec-type="notes" id="SECID0ESPAC"><title>Notes.</title><p>There are about 3,700 known species of <tp:taxon-name><tp:taxon-name-part taxon-name-part-type="family">Phlaeothripidae</tp:taxon-name-part></tp:taxon-name> in the world (<xref ref-type="bibr" rid="B24">Mound and Tree 2020</xref>; <xref ref-type="bibr" rid="B31">ThripsWiki 2022</xref>). Most of these species are described from tropical and subtropical areas. In Sweden 49 species are known. The <tp:taxon-name><tp:taxon-name-part taxon-name-part-type="family">Phlaeothripidae</tp:taxon-name-part></tp:taxon-name> are diverse in their biology; feeding on decaying matter, pollen, fungal spores and hyphae, and prey, and sometimes expressing polymorphism and sociality (<xref ref-type="bibr" rid="B11">Kirk 1996</xref>; <xref ref-type="bibr" rid="B22">Mound 2004</xref>).</p></tp:treatment-sec><tp:treatment-sec><!--Section generated to contain objects referenced in tp:taxon-treatment.--><fig id="F3" position="float" orientation="portrait"><object-id xmlns:xlink="http://www.w3.org/1999/xlink" content-type="doi" xlink:type="simple">10.3897/zookeys.1096.83011.figure3</object-id><object-id xmlns:xlink="http://www.w3.org/1999/xlink" content-type="arpha" xlink:type="simple">2D1C40F1-160B-5855-A9CB-8043EA0B6AA9</object-id><label>Figure 3.</label><caption><p>Habitus of <italic><tp:taxon-name><tp:taxon-name-part taxon-name-part-type="genus" reg="Haplothrips">Haplothrips</tp:taxon-name-part><tp:taxon-name-part taxon-name-part-type="species" reg="utae">utae</tp:taxon-name-part></tp:taxon-name></italic>, dorsal view. Roman numbers indicate abdominal segment number. Scale bar: 100 μm.</p></caption><graphic xmlns:xlink="http://www.w3.org/1999/xlink" xlink:href="zookeys-1096-161-g003.jpg" position="float" orientation="portrait" xlink:type="simple" id="oo_673836.jpg"><uri content-type="original_file" xlink:type="simple">https://binary.pensoft.net/fig/673836</uri></graphic></fig><fig id="F5" position="float" orientation="portrait"><object-id xmlns:xlink="http://www.w3.org/1999/xlink" content-type="doi" xlink:type="simple">10.3897/zookeys.1096.83011.figure5</object-id><object-id xmlns:xlink="http://www.w3.org/1999/xlink" content-type="arpha" xlink:type="simple">5D6AF70B-54C7-5651-B994-780AB5AB3AED</object-id><label>Figure 5.</label><caption><p><bold>A, B</bold> head, dorsal view <bold>A</bold><italic><tp:taxon-name><tp:taxon-name-part taxon-name-part-type="genus" reg="Bolothrips">Bolothrips</tp:taxon-name-part><tp:taxon-name-part taxon-name-part-type="species" reg="dentipes">dentipes</tp:taxon-name-part></tp:taxon-name></italic> (ventral margins of eyes also visible) <bold>B</bold><italic><tp:taxon-name><tp:taxon-name-part taxon-name-part-type="genus" reg="Haplothrips">Haplothrips</tp:taxon-name-part><tp:taxon-name-part taxon-name-part-type="species" reg="senecionis">senecionis</tp:taxon-name-part></tp:taxon-name></italic><bold>C</bold> habitus, dorsal view, <italic><tp:taxon-name><tp:taxon-name-part taxon-name-part-type="genus" reg="Bacillothrips">Bacillothrips</tp:taxon-name-part><tp:taxon-name-part taxon-name-part-type="species" reg="nobilis">nobilis</tp:taxon-name-part></tp:taxon-name></italic><bold>D, E</bold> pelta <bold>D</bold><italic><tp:taxon-name><tp:taxon-name-part taxon-name-part-type="genus" reg="Bacillothrips">B.</tp:taxon-name-part><tp:taxon-name-part taxon-name-part-type="species" reg="nobilis">nobilis</tp:taxon-name-part></tp:taxon-name></italic><bold>E</bold><italic><tp:taxon-name><tp:taxon-name-part taxon-name-part-type="genus" reg="Megalothrips">Megalothrips</tp:taxon-name-part><tp:taxon-name-part taxon-name-part-type="species" reg="bonanni">bonanni</tp:taxon-name-part></tp:taxon-name></italic><bold>F</bold> fore leg, <italic><tp:taxon-name><tp:taxon-name-part taxon-name-part-type="genus" reg="Megathrips">Megathrips</tp:taxon-name-part><tp:taxon-name-part taxon-name-part-type="species" reg="lativentris">lativentris</tp:taxon-name-part></tp:taxon-name></italic>. Abbreviations: mb: maxillary bridge, ps: postocular setae, lwp: lateral wings of pelta. Scale bars: 100 μm (<bold>A, B, D, E</bold>), 1 mm (<bold>C</bold>).</p></caption><graphic xmlns:xlink="http://www.w3.org/1999/xlink" xlink:href="zookeys-1096-161-g005.jpg" position="float" orientation="portrait" xlink:type="simple" id="oo_673838.jpg"><uri content-type="original_file" xlink:type="simple">https://binary.pensoft.net/fig/673838</uri></graphic></fig><fig id="F7" position="float" orientation="portrait"><object-id xmlns:xlink="http://www.w3.org/1999/xlink" content-type="doi" xlink:type="simple">10.3897/zookeys.1096.83011.figure7</object-id><object-id xmlns:xlink="http://www.w3.org/1999/xlink" content-type="arpha" xlink:type="simple">E482903B-F745-5033-B0B6-6F2180467BCC</object-id><label>Figure 7.</label><caption><p><bold>A, B</bold> dorsal view of tube <bold>A</bold><italic><tp:taxon-name><tp:taxon-name-part taxon-name-part-type="genus" reg="Haplothrips">Haplothrips</tp:taxon-name-part><tp:taxon-name-part taxon-name-part-type="species" reg="alpester">alpester</tp:taxon-name-part></tp:taxon-name></italic><bold>B</bold><italic><tp:taxon-name><tp:taxon-name-part taxon-name-part-type="genus" reg="Haplothrips">H.</tp:taxon-name-part><tp:taxon-name-part taxon-name-part-type="species" reg="aculeatus">aculeatus</tp:taxon-name-part></tp:taxon-name></italic><bold>C</bold> head, dorsal view, <italic><tp:taxon-name><tp:taxon-name-part taxon-name-part-type="genus" reg="Haplothrips">H.</tp:taxon-name-part><tp:taxon-name-part taxon-name-part-type="species" reg="statices">statices</tp:taxon-name-part></tp:taxon-name></italic><bold>D</bold> tergite IX, dorsal setae, <italic><tp:taxon-name><tp:taxon-name-part taxon-name-part-type="genus" reg="Haplothrips">H.</tp:taxon-name-part><tp:taxon-name-part taxon-name-part-type="species" reg="leucanthemi">leucanthemi</tp:taxon-name-part></tp:taxon-name></italic><bold>E, F</bold> antennae, dorsal view, antennal segment IV marked <bold>E</bold><italic><tp:taxon-name><tp:taxon-name-part taxon-name-part-type="genus" reg="Haplothrips">H.</tp:taxon-name-part><tp:taxon-name-part taxon-name-part-type="species" reg="leucanthemi">leucanthemi</tp:taxon-name-part></tp:taxon-name></italic><bold>F</bold><italic><tp:taxon-name><tp:taxon-name-part taxon-name-part-type="genus" reg="Haplothrips">H.</tp:taxon-name-part><tp:taxon-name-part taxon-name-part-type="species" reg="propinquus">propinquus</tp:taxon-name-part></tp:taxon-name></italic><bold>G</bold> part of pronotum, dorsal view, <italic><tp:taxon-name><tp:taxon-name-part taxon-name-part-type="genus" reg="Haplothrips">H.</tp:taxon-name-part><tp:taxon-name-part taxon-name-part-type="species" reg="alpicola">alpicola</tp:taxon-name-part></tp:taxon-name></italic><bold>H</bold> head dorsal view, <italic><tp:taxon-name><tp:taxon-name-part taxon-name-part-type="genus" reg="Haplothrips">H.</tp:taxon-name-part><tp:taxon-name-part taxon-name-part-type="species" reg="tritici">tritici</tp:taxon-name-part></tp:taxon-name></italic>. Abbreviations: ms: maxillary stylets, S1: setae 1, am: anteromarginal setae, ds: discal setae, ps: postocular setae. Scale bars: 100 microns.</p></caption><graphic xmlns:xlink="http://www.w3.org/1999/xlink" xlink:href="zookeys-1096-161-g007.jpg" position="float" orientation="portrait" xlink:type="simple" id="oo_673840.jpg"><uri content-type="original_file" xlink:type="simple">https://binary.pensoft.net/fig/673840</uri></graphic></fig></tp:treatment-sec><ref-list><ref id="B24"><mixed-citation xmlns:xlink="http://www.w3.org/1999/xlink" xlink:type="simple"><person-group><name name-style="western"><surname>Mound</surname><given-names>LA</given-names></name><name name-style="western"><surname>Tree</surname><given-names>DJ</given-names></name></person-group> (<year>2020</year>) <tp:taxon-name><tp:taxon-name-part taxon-name-part-type="order">Thysanoptera</tp:taxon-name-part></tp:taxon-name> Australiensis – Thrips of Australia. <ext-link xlink:type="simple" ext-link-type="uri" xlink:href="https://keys.lucidcentral.org/keys/v3/thrips_australia/">https://keys.lucidcentral.org/keys/v3/thrips_australia/</ext-link> [Accessed on 01.iii.2022]</mixed-citation></ref><ref id="B31"><mixed-citation xmlns:xlink="http://www.w3.org/1999/xlink" xlink:type="simple"><institution xlink:type="simple">ThripsWiki</institution> (<year>2022</year>) ThripsWiki – providing information on the world’s thrips. <ext-link xlink:type="simple" ext-link-type="uri" xlink:href="https://thrips.info/">https://thrips.info/</ext-link> [Accessed on 29.iii.2022]</mixed-citation></ref><ref id="B11"><mixed-citation xmlns:xlink="http://www.w3.org/1999/xlink" xlink:type="simple"><person-group><name name-style="western"><surname>Kirk</surname><given-names>WDJ</given-names></name></person-group> (<year>1996</year>) <source>Thrips. Naturalists’ Handbooks 25. The Richmond Publishing Co.</source><publisher-name>Ltd</publisher-name>, <publisher-loc>Slough</publisher-loc>, <size units="page">70 pp</size>.</mixed-citation></ref><ref id="B22"><mixed-citation xmlns:xlink="http://www.w3.org/1999/xlink" xlink:type="simple"><person-group><name name-style="western"><surname>Mound</surname><given-names>LA</given-names></name></person-group> (<year>2004</year>) <article-title><tp:taxon-name><tp:taxon-name-part taxon-name-part-type="order">Thysanoptera</tp:taxon-name-part></tp:taxon-name> – diversity and interactions.</article-title><source>Annual Review of Entomology</source><volume>50</volume>(<issue>1</issue>): <fpage>247</fpage>–<lpage>269</lpage>. <ext-link xlink:type="simple" ext-link-type="doi" xlink:href="10.1146/annurev.ento.49.061802.123318">https://doi.org/10.1146/annurev.ento.49.061802.123318</ext-link></mixed-citation></ref></ref-list></tp:taxon-treatment>
